# Supplementary material for: Antibacterial, Antifungal, and Anticancer Effects of Camel Milk Exosomes: An In Vitro Study
Source: Vet Sci. 2023 Feb 6;10(2):124. doi: 10.3390/vetsci10020124 (PMC9963947; doi:10.3390/vetsci10020124)
Supplement: Supplementary file 1 [file vetsci-10-00124-s001.zip]

Archive with 1 entries (1 files):
- vetsci-2016671-supplementary.pdf
